# Supplementary material for: Radiomics based on 18F‐FDG PET/CT could differentiate breast carcinoma from breast lymphoma using machine‐learning approach: A preliminary study
Source: Cancer Med. 2019 Nov 25;9(2):496–506. doi: 10.1002/cam4.2711 (PMC6970046; doi:10.1002/cam4.2711)
Supplement: Supplementary file 2 [file CAM4-9-496-s002.xlsx]

## Sheet: 工作表1
PET dataset
nodule number	lymohoma=1cancer=2	age	size	M	dose_x0008_mCi	MTV	CONVENTIONAL_SUVmin (SUV)	CONVENTIONAL_SUVmean (SUV)	CONVENTIONAL_SUVstd (SUV)	CONVENTIONAL_SUVmax (SUV)	CONVENTIONAL_SUVpeak sphere 1mL (SUV) (value only for PET or MN)	CONVENTIONAL_TLG (mL) (value only for PET or MN)	HISTO_Skewness	HISTO_Kurtosis	HISTO_Entropy_log10	HISTO_Entropy_log2	HISTO_Energy	SHAPE_Volume (mL)	SHAPE_Volume (# vx)	SHAPE_Sphericity (only for 3D ROI (nZ>1)	SHAPE_Compacity only for 3D ROI (nZ>1)	GLCM_Homogeneity	GLCM_Energy	GLCM_Contrast	GLCM_Correlation	GLCM_Entropy_log10	GLCM_Entropy_log2	GLCM_Dissimilarity	GLRLM_SRE	GLRLM_LRE	GLRLM_LGRE	GLRLM_HGRE	GLRLM_SRLGE	GLRLM_SRHGE	GLRLM_LRLGE	GLRLM_LRHGE	GLRLM_GLNU	GLRLM_RLNU	GLRLM_RP	NGLDM_Coarseness	NGLDM_Contrast	NGLDM_Busyness	GLZLM_SZE	GLZLM_LZE	GLZLM_LGZE	GLZLM_HGZE	GLZLM_SZLGE	GLZLM_SZHGE	GLZLM_LZLGE
1	1	67	3	1	8.4	1	0.6	1.1	0.5	2.6	0	2.51	1.17	3.84	0.671	2.23	0.291	2.23	35	0.945	0.584	0.471	0.132	4.51	0.158	1	3.33	1.74	0.924	1.51	0.0845	19.6	0.0768	18.7	0.138	25.3	8.5	27.8	0.903	0.106	0.106	0.663	0.531	29.9	0.0625	30.5	0.0206	22.1	3.15
2	1	68	2	0	8.71	78	0.1	3.3	2	8.2	7.7	658	0.321	2.07	1.36	4.53	0.0464	199	3120	0.971	3.14	0.371	0.00401	16.4	0.782	2.48	8.25	3.12	0.928	1.4	0.0451	159	0.0417	145	0.0675	232	131	2320	0.898	0.00459	0.171	1.24	0.53	112	0.0403	138	0.0193	71.4	5.22
3	1	57	5.7	0	9.49	56	0.3	7.3	4.2	16	14.8	488	0.123	1.67	1.65	5.49	0.024	66.7	1050	0.923	2.11	0.247	0.00178	81.4	0.764	2.85	9.46	6.91	0.964	1.17	0.0123	746	0.0118	712	0.0148	898	23.8	907	0.951	0.0104	0.513	0.098	0.691	8.44	0.0109	651	0.00619	432	0.105
4	1	63	7.1	0	10.5	275	0.2	9.5	4.4	25.5	22.8	2330	0.403	2.98	1.72	5.72	0.0207	246	3860	0.898	3.3	0.211	0.000902	112	0.686	3.16	10.5	8.15	0.972	1.13	0.00469	1110	0.00457	1060	0.00544	1340	76.9	3450	0.961	0.00323	0.391	0.2	0.748	4.97	0.00411	1040	0.00279	759	0.0217
5	1	63	1.5	0	10.5	3	0.8	5.7	3.6	16	10.6	32.8	0.965	3.19	1.52	5.05	0.0353	5.73	90	1.15	1.09	0.161	0.0108	201	0.324	1.98	6.59	11.3	0.988	1.05	0.00894	483	0.00885	478	0.00931	504	3.11	85.7	0.984	0.0464	0.933	0.0641	0.817	1.86	0.00933	498	0.00799	415	0.0157
6	1	69	3.5	1	6.17	72	0.6	6.5	3	13.1	12	641	0.0285	1.94	1.55	5.15	0.0295	98.4	1550	0.933	2.54	0.258	0.00181	52.4	0.678	2.82	9.36	5.67	0.965	1.15	0.00585	541	0.00566	519	0.00669	636	43.5	1350	0.954	0.00709	0.35	0.236	0.672	7.64	0.00631	486	0.00436	309	0.0387
7	1	45	4	0	9.56	98	1.5	5.3	2.2	13.4	11.1	551	0.839	3.24	1.41	4.7	0.0456	104	1630	0.926	2.57	0.366	0.00447	28.4	0.727	2.56	8.49	3.74	0.931	1.37	0.00521	364	0.00484	342	0.00723	471	65.1	1230	0.904	0.00723	0.156	0.359	0.654	44.7	0.00526	420	0.00348	282	0.249
8	1	45	2.4	0	9.56	7	1.2	5.8	2.8	11.8	9.2	42.2	0.266	2.18	1.46	4.86	0.0382	7.33	115	0.996	0.965	0.225	0.00886	67.1	0.587	2.08	6.9	6.64	0.979	1.09	0.00712	438	0.00693	428	0.00821	478	4.28	106	0.973	0.0609	0.503	0.0449	0.78	2.89	0.00626	423	0.00467	311	0.0268
9	1	45	2	0	9.56	3	1.8	4.1	1	6.1	4.5	15.8	0.0774	2.57	1.02	3.39	0.116	3.89	61	1.06	0.8	0.362	0.0275	17	0.126	1.62	5.4	3.25	0.948	1.21	0.00681	189	0.00654	178	0.0079	236	6.45	50.1	0.936	0.0817	0.222	0.126	0.511	13.1	0.0087	164	0.00562	71.4	0.0706
10	1	78	1.5	1	9.12	1	1	2.9	1.4	5.9	4	9.39	0.638	2.28	1.08	3.57	0.0944	3.19	50	0.972	0.61	0.306	0.0285	28.9	0.316	1.58	5.25	4.34	0.954	1.2	0.0191	116	0.0184	108	0.0223	147	4.42	42.3	0.943	0.0779	0.491	0.184	0.564	7.39	0.0194	107	0.00995	59.7	0.122
11	1	28	1.3	1	9.54	3	0.8	1.5	0.3	2.3	1.7	8.12	-0.0755	2.25	0.636	2.11	0.264	5.42	85	1.06	0.99	0.632	0.0945	1.3	0.355	1.13	3.74	0.871	0.852	1.76	0.0426	28.5	0.0374	23.9	0.0696	52.3	17.7	48.5	0.821	0.0957	0.044	0.56	0.486	160	0.0625	24.1	0.036	10.8	5.63
12	1	59	3.4	0	8.46	35	0.3	15.6	12.3	43.2	40.7	694	0.649	2.13	1.43	4.74	0.119	44.6	702	1.05	1.96	0.376	0.0858	375	0.616	2.16	7.17	13	0.893	2.69	0.0096	1400	0.00943	978	0.0106	8410	17.4	414	0.761	0.00176	2.32	0.17	0.884	133	0.0103	1100	0.00908	1040	0.0544
13	1	78	1.6	1	8.51	1	0.4	1	0.5	2.1	0	2.24	0.576	2.06	0.738	2.45	0.199	2.17	34	0.893	0.593	0.511	0.12	2.96	0.331	1.07	3.57	1.38	0.956	1.2	0.118	17.1	0.112	16.3	0.145	20.4	6.37	28.8	0.943	0.173	0.158	1.67	0.53	7.07	0.1	17.5	0.0469	8.73	0.98
14	1	45	3	0	9.45	7	2.1	6.4	2.3	11.8	9.2	48.6	0.363	2.32	1.39	4.61	0.0474	7.65	120	1.06	1.07	0.224	0.0093	77.4	0.326	2.07	6.88	7.15	0.972	1.12	0.00359	488	0.0035	475	0.00396	544	5.38	108	0.963	0.0417	0.526	0.0695	0.761	3.89	0.00397	474	0.00335	339	0.0125
15	1	45	8.2	0	9.52	282	0.5	15.3	7.7	33.1	29.8	4030	0.109	1.99	1.47	4.89	0.11	264	4140	0.954	3.45	0.382	0.0679	158	0.739	2.54	8.44	8.4	0.897	2.94	0.00247	1860	0.00241	1470	0.0031	9900	84.6	2460	0.761	0.000626	0.912	0.455	0.814	791	0.00268	1590	0.00205	1310	0.194
16	1	26	2.1	1	9.52	4	0.9	2.6	1.3	6.4	4.9	30.8	0.861	3	1.14	3.77	0.0845	11.7	183	1.06	1.28	0.414	0.0147	11	0.693	1.95	6.47	2.53	0.931	1.35	0.0215	99.7	0.0196	94.7	0.0328	121	13.7	139	0.908	0.0531	0.147	0.353	0.351	34	0.0138	143	0.00353	59.7	1.15
17	1	26	8.1	1	9.52	161	1.2	17	8.6	36.4	32.9	2680	-0.0751	1.8	1.29	4.29	0.194	157	2470	0.996	2.92	0.482	0.161	183	0.703	2.04	6.77	8.39	0.878	5.07	0.00221	1860	0.00215	1370	0.00329	19000	51.7	1210	0.653	0.000694	1.16	0.365	0.879	947	0.00238	1510	0.00201	1340	0.229
18	1	26	1.6	1	9.52	1	2.1	4	1.1	6.2	0	5.58	0.106	1.96	0.993	3.3	0.112	1.4	22	1.11	0.494	0.305	0.0688	24.6	0.069	1.19	3.97	4.06	0.971	1.12	0.00738	187	0.0072	181	0.00812	208	2.35	19.8	0.965	0.189	0.327	0.102	0.629	3.69	0.00807	185	0.00566	116	0.0249
19	1	28	4.7	1	10.4	31	1.2	6.7	3.3	13.6	12.5	225	0.262	1.9	1.56	5.19	0.0295	33.5	526	0.927	1.66	0.271	0.00295	46.3	0.777	2.6	8.65	5.32	0.963	1.17	0.00487	593	0.00466	572	0.0059	688	14.7	454	0.95	0.0224	0.384	0.095	0.664	6.74	0.00469	567	0.003	359	0.0355
20	1	28	2.4	1	10.4	10	1	3.1	1.2	6.5	5	40.5	0.64	2.8	1.14	3.78	0.0853	13.1	205	0.954	1.19	0.417	0.0145	8.41	0.699	1.94	6.44	2.31	0.927	1.34	0.014	123	0.0129	114	0.0189	161	15.7	155	0.907	0.0582	0.106	0.175	0.359	37.4	0.0138	145	0.00467	57.8	0.538
21	1	28	1.9	1	10.4	4	0.5	2.9	1.7	7.1	5.4	21.5	0.506	2.3	1.25	4.15	0.0616	7.46	117	1.07	1.06	0.321	0.0128	21.1	0.631	1.96	6.5	3.74	0.956	1.21	0.0335	124	0.0317	119	0.0433	146	6.78	98.6	0.941	0.0715	0.294	0.149	0.554	9.24	0.0265	134	0.0112	73.3	0.381
22	1	28	1.7	1	10.4	1	2.8	4.1	0.8	5.8	4.5	7.8	0.127	2.33	0.948	3.15	0.122	1.91	30	1.03	0.527	0.342	0.0527	14.7	-0.141	1.31	4.36	3.14	0.966	1.15	0.00604	190	0.00587	183	0.00684	221	3.5	26.5	0.956	0.122	0.325	0.306	0.715	4	0.00633	184	0.00476	125	0.0225
23	1	28	2.2	1	10.4	7	0.9	3.7	1.5	6.9	5.7	35.1	0.301	1.98	1.24	4.13	0.0628	9.5	149	1.04	1.16	0.386	0.0123	11.1	0.758	1.99	6.59	2.65	0.944	1.26	0.0116	176	0.011	167	0.0148	217	8.55	120	0.927	0.0827	0.152	0.0818	0.621	16.9	0.0118	189	0.0083	108	0.204
24	1	52	4	0	9.71	23	0.9	5.4	2.8	12.7	10	161	0.222	2.11	1.49	4.95	0.0357	29.8	468	0.994	1.63	0.276	0.00358	48.3	0.674	2.54	8.43	5.36	0.96	1.19	0.00896	395	0.00852	378	0.0113	468	15.6	399	0.945	0.0221	0.313	0.0993	0.666	10.3	0.0077	378	0.00469	234	0.119
25	1	48	1.5	1	7.7	1	0.6	2.4	1.4	6.4	0	5.96	0.779	2.95	1.09	3.63	0.111	2.49	38	0.986	0.573	0.286	0.039	34.4	0.207	1.45	4.82	4.75	0.968	1.13	0.0413	87.9	0.0396	86	0.0479	95.7	3.91	33.9	0.962	0.0724	0.464	0.205	0.676	5.18	0.0364	99.4	0.022	67.4	0.264
26	1	30	2.4	1	8.32	2	1.3	2.9	1.1	5.4	3.4	12.4	0.366	2.28	1.08	3.57	0.0927	4.21	66	1.02	0.799	0.345	0.0227	13.6	0.333	1.68	5.6	3.05	0.963	1.17	0.0147	111	0.0141	108	0.0175	127	5.76	57.3	0.951	0.0945	0.236	0.195	0.594	7.73	0.0134	134	0.00707	94.8	0.116
27	1	30	2.1	1	8.32	5	0.7	2.1	0.6	3.4	2.3	15	-0.369	2.69	0.876	2.91	0.152	7.07	111	0.91	0.891	0.479	0.0357	4.41	0.365	1.53	5.08	1.69	0.923	1.35	0.0271	56.6	0.0252	52.1	0.036	77	15	82.8	0.904	0.0602	0.127	0.421	0.462	36.8	0.0303	55.7	0.0148	26.4	0.834
28	1	30	5.8	1	8.32	48	1	4.8	2	10.7	9.6	275	0.312	2.36	1.4	4.66	0.0429	58	910	0.833	1.93	0.339	0.00382	19.4	0.772	2.5	8.3	3.49	0.949	1.24	0.00792	288	0.00752	272	0.01	362	36.5	743	0.931	0.0149	0.153	0.217	0.594	17.5	0.0082	267	0.005	154	0.131
29	1	42	4.9	0	8.12	87	0.7	12.4	6.5	23.3	21.9	1310	-0.239	1.65	1.68	5.58	0.0341	105	1630	1.02	2.59	0.274	0.00763	166	0.779	2.85	9.48	9.13	0.941	1.47	0.00427	1830	0.00412	1640	0.00511	3550	29.7	1270	0.899	0.0049	1.13	0.0779	0.817	46.9	0.00407	1430	0.00315	1120	0.0434
30	1	29	12.3	0	6.65	410	0.2	9.6	5.8	27.7	25.1	3890	0.53	2.39	1.76	5.85	0.0192	404	6330	0.894	3.72	0.252	0.00213	102	0.836	3.19	10.6	7.48	0.957	1.34	0.00617	1180	0.00593	1100	0.00745	2180	103	5260	0.927	0.00234	0.557	0.357	0.724	34.6	0.00519	1120	0.00329	810	0.0691
31	1	54	7.5	0	8.68	133	0.6	13.1	6.1	25.8	23.4	1820	-0.309	1.9	1.68	5.6	0.0326	140	2190	1.01	2.83	0.272	0.00839	148	0.755	2.91	9.65	8.72	0.943	1.51	0.00317	1920	0.0031	1720	0.00356	3880	38.5	1700	0.897	0.00408	0.891	0.0856	0.787	60.2	0.00345	1500	0.00262	1110	0.0243
32	2	49	4	0	11	14	0.9	3	0.9	5.2	4.6	66.5	0.28	2.5	1.05	3.48	0.0995	22.1	347	0.976	1.63	0.448	0.0152	6.02	0.613	1.9	6.3	1.94	0.927	1.34	0.013	109	0.0123	99.8	0.0166	151	31.2	260	0.905	0.029	0.0989	0.477	0.555	59	0.0183	85.8	0.012	39	0.569
33	2	54	1.7	0	8.41	1	1	1.6	0.3	2.2	0	2.41	0.0847	2.22	0.632	2.1	0.253	1.54	24	1	0.469	0.582	0.116	1.75	0.124	0.996	3.31	1.05	0.909	1.38	0.036	32.5	0.0329	29.6	0.0494	44.4	5.32	17.4	0.894	0.307	0.0785	0.434	0.266	23	0.0381	34.3	0.00822	12.7	0.794
34	2	56	2.6	0	9.91	4	0.8	4.2	2.7	11.6	8.5	27.6	0.773	2.67	1.39	4.63	0.0483	6.53	102	1.09	1.05	0.22	0.0119	87.2	0.464	1.97	6.56	7.51	0.974	1.11	0.0173	274	0.0167	269	0.0199	291	4.67	92.2	0.965	0.0504	0.595	0.0906	0.74	4.22	0.0144	325	0.00808	266	0.0829
35	2	45	1.7	0	7.26	1	0.5	0.9	0.3	1.6	0	0.998	0.738	2.3	0.57	1.89	0.343	1.08	17	0	0	0.542	0.221	2.57	-0.215	0.755	2.51	1.29	0.915	1.45	0.106	13.5	0.0973	12.6	0.153	18.1	4.8	12.9	0.896	0.271	0.087	0.435	0.562	16.2	0.124	15.7	0.091	8.69	1.71
36	2	64	2.5	0	10.1	4	0.6	2.3	0.9	4.1	3.1	9.94	0.0476	1.98	1.04	3.45	0.101	4.4	69	1.12	0.983	0.398	0.0276	8.44	0.493	1.62	5.37	2.38	0.949	1.2	0.0323	68.4	0.0311	64	0.0371	86	6.48	56.8	0.938	0.105	0.17	0.133	0.551	11.6	0.037	62.3	0.0213	34	0.277
37	2	63	2.2	0	9.01	2	0.6	1.5	0.4	2.2	1.8	9.26	-0.23	2.34	0.656	2.18	0.242	6.12	96	1.05	0.985	0.608	0.0761	1.64	0.352	1.17	3.89	0.981	0.851	1.76	0.0446	28.6	0.0394	23.7	0.0708	54.4	18.9	55.4	0.823	0.0793	0.0563	0.561	0.262	195	0.0739	21.2	0.0332	3.87	6.7
38	2	69	3.6	0	7.84	1	0.5	1.4	0.5	2.5	0	2.65	0.433	2.53	0.801	2.66	0.187	1.85	29	0.992	0.543	0.498	0.111	4.69	0.137	1.13	3.75	1.67	0.937	1.25	0.0578	28.4	0.0552	26.6	0.0681	35.6	4.88	23.1	0.926	0.219	0.109	0.194	0.438	7.92	0.072	28.6	0.0427	12.4	0.364
39	2	51	4	0	10.7	3	1	2.5	1	5	2.8	9.86	0.568	2.39	1.04	3.45	0.102	3.95	62	1.07	0.845	0.39	0.0278	12.2	0.414	1.6	5.33	2.76	0.943	1.25	0.0216	82.9	0.0203	78.7	0.0272	101	5.87	50.1	0.928	0.0938	0.232	0.253	0.496	11.1	0.0223	88.2	0.0106	45.8	0.228
40	2	50	8.5	1	8.61	277	0.5	8.3	3.6	18.4	16.3	2240	0.154	2.31	1.66	5.52	0.0237	270	4240	0.946	3.47	0.257	0.00117	62.5	0.749	3.03	10.1	5.95	0.963	1.17	0.00378	862	0.00366	830	0.00433	1010	95.4	3660	0.95	0.00327	0.272	0.256	0.693	9.89	0.00423	832	0.00311	554	0.0333
41	2	80	1.1	0	9.84	1	0.4	1.2	0.7	3.2	1.8	5.81	1.09	3.34	0.819	2.72	0.187	4.94	78	0.984	0.858	0.52	0.0517	4.63	0.519	1.43	4.75	1.6	0.901	1.56	0.0975	23.4	0.0865	21.8	0.161	31.4	11.9	53.9	0.872	0.101	0.0944	0.723	0.181	78.5	0.0858	36.5	0.0124	12.1	8.53
42	2	55	1.5	1	10.7	1	0.8	1.8	0.6	3.1	0	5.67	0.341	2.11	0.809	2.69	0.178	3.19	50	0.908	0.677	0.481	0.0499	4.93	0.306	1.36	4.52	1.75	0.93	1.31	0.0346	43	0.0323	39.9	0.0455	55.8	8.04	38.5	0.914	0.112	0.137	0.434	0.501	17.9	0.0397	39.4	0.0235	15.9	0.608
43	2	47	2.6	0	9.88	3	1.6	3.2	0.9	5.8	4.4	17	0.674	3.23	1	3.33	0.121	5.38	84	0.977	0.829	0.379	0.022	13.1	0.266	1.72	5.73	2.84	0.946	1.23	0.011	121	0.0104	115	0.0134	147	9.32	68.6	0.933	0.0638	0.18	0.305	0.597	13.6	0.0117	122	0.00759	66.7	0.148
44	2	58	1.6	0	8.11	0.5	0.7	1.2	0.3	1.7	0	1.05	0.0205	2.29	0.538	1.79	0.316	0.896	14	0	0	0.592	0.207	1.79	-0.00368	0.728	2.42	1.06	0.882	1.47	0.0643	19.3	0.0568	17.1	0.0945	28.4	3.8	9.95	0.879	0.303	0.122	0.525	0.3	15.5	0.0603	21.5	0.0107	9.76	0.952
45	2	58	0.6	0	8.11	1	0.9	1.4	0.3	2.1	0	7.33	0.474	2.33	0.607	2.02	0.273	5.18	81	0.918	0.79	0.682	0.105	0.895	0.534	1.06	3.51	0.701	0.819	2.07	0.0457	26.1	0.038	21.3	0.0927	53.9	16.9	41.8	0.783	0.111	0.0474	0.919	0.559	187	0.0652	21.6	0.0485	7.69	8.4
46	2	58	0.9	0	8.11	5	0.6	1.3	0.5	2.9	0	8.22	1.11	3.47	0.731	2.43	0.229	6.34	99	0.931	0.908	0.56	0.0619	3.39	0.493	1.35	4.49	1.36	0.874	1.65	0.0626	25.1	0.0542	22.3	0.107	38.2	18.5	62.2	0.846	0.0668	0.0756	1.32	0.316	198	0.037	42.4	0.00834	16.5	15.3
47	2	57	1.2	1	8.35	1	0.4	1.4	1	4.2	0	2.22	1.09	3.2	0.864	2.87	0.177	1.53	24	1.09	0.539	0.381	0.099	15.6	0.242	1.09	3.61	3.06	0.947	1.28	0.0954	40	0.0867	39	0.146	43.9	3.8	20.1	0.933	0	0	0	0.686	9.09	0.0558	57.8	0.0218	46.4	1.31
48	2	49	1.7	0	9.64	1	1.4	2.1	0.4	3.1	0	3.98	0.724	3.02	0.657	2.18	0.264	1.91	30	0.942	0.514	0.548	0.12	2.3	0.262	1.02	3.4	1.21	0.913	1.48	0.0207	54.5	0.0189	50.1	0.0314	77.8	6.86	22.9	0.9	0.176	0.0919	0.428	0.515	23.8	0.0206	57.7	0.012	26.4	0.511
49	2	68	3.1	0	9.39	15	1.2	5.2	2.4	13	10	113	0.566	2.73	1.45	4.83	0.0386	21.9	343	1.03	1.55	0.239	0.00368	62.6	0.501	2.49	8.26	6.27	0.972	1.12	0.00732	353	0.00712	344	0.00817	394	12.7	307	0.963	0.0216	0.394	0.155	0.698	4.24	0.00741	356	0.00524	252	0.0302
50	2	71	2.2	1	9.68	2	1.2	2.2	0.6	3.6	2.7	9.96	0.216	2.27	0.878	2.92	0.146	4.52	71	1.02	0.815	0.441	0.0339	5.92	0.223	1.53	5.08	1.97	0.933	1.28	0.0214	61.9	0.0201	57.5	0.027	80	9.45	55.1	0.918	0.079	0.141	0.448	0.361	30.2	0.025	57.1	0.01	16.4	0.57
51	2	54	2.1	0	8.86	4	1.2	4.5	2.1	8.8	7	20.3	0.316	1.95	1.32	4.39	0.0549	4.52	71	1.11	0.898	0.245	0.0159	45.9	0.466	1.83	6.07	5.61	0.977	1.1	0.00944	265	0.00924	258	0.0103	294	3.78	64.9	0.97	0.0759	0.494	0.0569	0.677	3.66	0.0096	256	0.00658	169	0.0335
52	2	62	2.9	1	9.62	1	1.1	3.6	1.8	8.9	5.1	13.5	1.06	3.41	1.2	3.98	0.0761	3.7	58	1.07	0.804	0.287	0.023	48.7	0.35	1.67	5.55	5.31	0.966	1.14	0.0123	185	0.0118	180	0.0142	202	4.17	51	0.958	0.0801	0.357	0.109	0.617	5.8	0.0111	232	0.00506	173	0.0722
53	2	62	2.1	1	9.62	2	1	1.9	0.7	3.5	0	5.46	0.704	2.52	0.861	2.86	0.156	2.8	44	0.983	0.63	0.446	0.051	5.97	0.365	1.35	4.48	1.96	0.935	1.27	0.0287	51.5	0.0267	48.5	0.0369	64.4	6.27	34.9	0.923	0.138	0.158	0.334	0.409	12.3	0.0263	58.6	0.00763	30.9	0.353
54	2	60	5.5	1	10.8	143	1.1	1.8	0.3	2.2	0	4.16	-0.356	2.24	0.599	1.99	0.281	2.36	37	0.982	0.58	0.666	0.138	0.924	0.485	0.931	3.09	0.732	0.849	1.73	0.0296	38.1	0.0253	32.2	0.0498	66.5	8.53	22.7	0.834	0.222	0.0476	0.344	0.13	56.8	0.0323	37.7	0.00458	5	1.55
55	2	63	2.4	1	8.25	12	1	6.2	3.2	14.6	11.8	75.6	0.676	2.69	1.53	5.08	0.0348	12.2	191	0.937	1.25	0.199	0.00588	104	0.544	2.26	7.51	8.1	0.985	1.06	0.0058	520	0.00573	511	0.00614	553	6.5	180	0.98	0.0324	0.555	0.0631	0.81	2.26	0.00595	522	0.00487	424	0.0123
56	2	63	1	1	8.25	1	1.1	2.6	0.9	5	0	5.52	0.55	3.02	0.994	3.3	0.118	2.1	33	0.983	0.597	0.338	0.0601	13.4	0.292	1.27	4.23	3.05	0.977	1.12	0.0177	88.8	0.0173	86.9	0.0201	97.4	3.8	30.2	0.967	0.129	0.243	0.148	0.676	3.75	0.0156	99.8	0.00884	75.5	0.0764
57	2	63	1.2	1	8.25	5	1.4	3.5	1	6	4.2	20.5	0.0819	2.61	1.09	3.62	0.0924	5.86	92	0.984	0.916	0.342	0.0188	16.7	0.164	1.78	5.93	3.26	0.961	1.16	0.00986	146	0.00953	140	0.0112	170	7.99	79.2	0.951	0.0662	0.199	0.139	0.603	7.73	0.0109	146	0.00723	87.5	0.066
58	2	63	1.5	1	8.25	3	1.2	4	1.8	8.7	3.8	14.1	0.517	2.55	1.24	4.13	0.0657	3.57	56	1	0.728	0.267	0.0225	36	0.44	1.68	5.57	4.89	0.977	1.1	0.0106	204	0.0104	200	0.0114	224	3.53	51.2	0.97	0.0995	0.393	0.0642	0.725	3.89	0.0116	213	0.00923	157	0.0379
59	2	63	2.8	1	8.25	22	1.8	7.4	3.3	17.1	13.5	170	0.398	2.34	1.57	5.23	0.0296	22.9	359	0.989	1.56	0.2	0.00307	104	0.51	2.56	8.49	8.27	0.977	1.1	0.00338	697	0.00331	678	0.00366	774	10.3	328	0.97	0.0202	0.54	0.0787	0.764	3.8	0.00349	667	0.00259	517	0.0099
60	2	63	1.6	1	8.25	2	1.5	3	0.8	4.5	0	4.08	-0.000496	2.21	0.946	3.14	0.125	1.34	21	1.14	0.51	0.361	0.0762	12.5	0.117	1.15	3.82	2.89	0.967	1.13	0.0123	111	0.012	107	0.0136	128	2.49	18.6	0.96	0.259	0.247	0.0772	0.649	4.08	0.0143	104	0.0111	58.6	0.0432
61	2	63	4.2	1	8.25	50	1.3	7.3	3.5	18.1	15.9	405	0.658	2.81	1.61	5.35	0.0278	55.4	869	0.975	2.01	0.233	0.00184	79.9	0.679	2.81	9.35	6.89	0.97	1.13	0.00371	694	0.00361	672	0.00414	787	23.2	773	0.961	0.0114	0.346	0.123	0.677	4.5	0.00368	661	0.00271	450	0.0145
62	2	61	0.9	0	7.62	8	1	3.2	1.3	7.5	4.9	28.8	0.853	3.55	1.15	3.81	0.0803	9.11	143	0.887	1.03	0.323	0.0121	22.6	0.421	1.97	6.56	3.76	0.962	1.15	0.014	131	0.0135	126	0.0163	150	11	123	0.952	0.0388	0.246	0.272	0.587	6.93	0.0145	130	0.00916	70.6	0.0955
63	2	61	3.2	0	7.62	6	0.8	3.3	1.5	7	4.8	26.3	0.475	2.31	1.23	4.07	0.0665	7.9	124	1	1.01	0.29	0.0116	30.6	0.372	1.99	6.61	4.47	0.964	1.15	0.0155	147	0.015	141	0.0175	171	7.83	108	0.953	0.0471	0.336	0.175	0.587	6.19	0.0169	145	0.0105	91.2	0.0795
64	2	53	1.5	1	5.6	0.5	0.6	0.8	0.1	1.1	0	0.551	0.308	2.13	0.33	1.1	0.57	0.701	11	0	0	0.761	0.334	0.478	0.0921	0.59	1.96	0.478	0.7	2.94	0.119	9.96	0.0872	7.05	0.328	28.3	3.62	4.28	0.682	0.741	0.0312	0.247	0.422	23	0.141	9.67	0.0891	2.71	2.54
65	2	62	2.9	1	8.55	5	0.9	2	0.8	5.7	3.5	25.3	1.97	7.62	0.872	2.9	0.188	12.4	194	0.853	1.11	0.542	0.0511	7.41	0.511	1.54	5.13	1.76	0.887	1.63	0.0263	57.5	0.0232	52.7	0.043	83.9	28	124	0.85	0.0342	0.0538	0.341	0.616	71.6	0.0251	81.8	0.0153	57.4	1.91
CT dataset
nodule number	lymohoma=1cancer=2	age	size	M	dose_x0008_mCi	minValue	meanValue	stdValue	maxValue	HISTO_Kurtosis	HISTO_Entropy_log10	HISTO_Entropy_log2	HISTO_Energy	SHAPE_Volume (mL)	SHAPE_Volume (# vx)	SHAPE_Sphericity (only for 3D ROI (nZ>1)	SHAPE_Compacity only for 3D ROI (nZ>1)	GLCM_Homogeneity	GLCM_Energy	GLCM_Contrast	GLCM_Correlation	GLCM_Entropy_log10	GLCM_Entropy_log2	GLCM_Dissimilarity	GLRLM_SRE	GLRLM_LRE	GLRLM_LGRE	GLRLM_HGRE	GLRLM_SRLGE	GLRLM_SRHGE	GLRLM_LRLGE	GLRLM_LRHGE	GLRLM_GLNU	GLRLM_RLNU	GLRLM_RP	NGLDM_Coarseness	NGLDM_Contrast	NGLDM_Busyness	GLZLM_SZE	GLZLM_LZE	GLZLM_LGZE	GLZLM_HGZE	GLZLM_SZLGE	GLZLM_SZHGE	GLZLM_LZLGE	GLZLM_LZHGE	GLZLM_GLNU	GLZLM_ZLNU	GLZLM_ZP
1	1	67	3	1	8.4	-114	-35.8	39.6	45	1.91	1.17	3.89	0.0712	3	439	0.474	0.729	0.366	0.0097	16.9	0.411	2.1	6.96	3.16	0.952	1.23	0.000107	9430	0.000102	8970	0.000131	11600	29.2	367	0.938	0.0191	0.207	0.48	0.604	12.6	0.000107	9390	6.45e-05	5700	0.00132	122000	13.3	66.7	0.437
2	1	68	2	0	8.71	-505	9.5	46.1	350	8.34	1.17	3.87	0.0962	198	29000	0.712	4.89	0.463	0.0184	12.6	0.646	2.1	6.97	2.35	0.875	1.77	9.82e-05	10300	8.62e-05	8980	0.000172	18400	2040	17500	0.829	0.000302	0.0164	0.951	0.599	11200	0.0001	10100	6.01e-05	6120	1.04	121000000	253	1530	0.157
3	1	57	5.7	0	9.49	-129	-5.4	53.8	63	2.04	1.12	3.72	0.105	65	9510	0.721	3.53	0.511	0.0288	11	0.784	1.96	6.52	2.13	0.852	2.11	0.000102	9910	8.77e-05	8370	0.000208	21600	643	5180	0.789	0.00101	0.204	3.04	0.584	5040	0.000108	9380	6.28e-05	5480	0.466	54500000	90.7	473	0.156
4	1	63	7.1	0	10.5	-788	0.2	45.9	78	54.2	1.12	3.73	0.0965	248	36400	0.644	5.09	0.483	0.018	8.54	0.715	2.02	6.71	1.98	0.873	1.75	0.000101	10100	8.85e-05	8770	0.000174	17900	2670	21900	0.83	0.000263	0.0106	0.503	0.581	14700	0.00011	9590	6.53e-05	5550	1.38	157000000	309	1530	0.134
5	1	63	1.5	0	10.5	-160	-52.7	53.2	75	1.93	1.23	4.1	0.0696	6.58	964	0.709	1.46	0.396	0.00897	15.4	0.711	2.24	7.43	2.9	0.927	1.36	0.000111	9130	0.000103	8480	0.000152	12300	58	721	0.903	0.00886	0.192	0.545	0.624	99.5	0.000108	9380	6.72e-05	5870	0.0117	848000	14.4	98.8	0.283
6	1	69	3.5	1	6.17	-773	25.2	47.5	364	37	1.15	3.82	0.108	98.8	14500	0.706	4.05	0.507	0.0252	13.1	0.651	2.02	6.71	2.08	0.855	1.98	9.57e-05	10600	8.22e-05	9040	0.000187	21200	1060	8030	0.799	0.000665	0.011	0.303	0.602	7320	0.000101	10400	6.24e-05	6320	0.671	80000000	100	728	0.148
7	1	45	4	0	9.56	-99	26.2	22.4	68	10.1	0.787	2.61	0.232	104	15300	0.842	4.96	0.595	0.0723	3.21	0.558	1.42	4.72	1.19	0.805	2.45	9.45e-05	10600	7.63e-05	8510	0.00023	26300	2220	6850	0.738	0.000483	0.0328	6.04	0.612	40400	9.97e-05	10100	6.11e-05	6160	3.74	436000000	120	437	0.0819
8	1	45	2.4	0	9.56	-74	27.1	18.4	64	8.51	0.819	2.72	0.192	7.81	1150	0.669	1.45	0.564	0.0463	2.97	0.424	1.5	4.99	1.26	0.853	1.89	9.41e-05	10600	8.04e-05	9070	0.000177	20200	166	639	0.807	0.0061	0.0312	0.693	0.672	1540	9.75e-05	10300	6.59e-05	6890	0.143	16600000	12.6	54.5	0.113
9	1	45	2	0	9.56	-16	19.1	12.3	58	2.84	0.721	2.39	0.217	3.36	494	0.647	1.05	0.569	0.0524	2.58	0.223	1.4	4.65	1.21	0.86	1.8	9.53e-05	10500	8.19e-05	9030	0.000171	18800	85.2	290	0.824	0.0141	0.0485	2.01	0.538	802	9.51e-05	10500	5.1e-05	5680	0.0764	8430000	8.1	14.4	0.103
10	1	78	1.5	1	9.12	-43	22.9	21.8	63	3.16	0.901	2.99	0.149	3.04	445	0.735	1.13	0.545	0.0337	3.48	0.672	1.65	5.48	1.39	0.866	1.78	9.49e-05	10600	8.23e-05	9120	0.000168	18900	52.4	264	0.827	0.0192	0.0667	0.483	0.475	281	9.66e-05	10400	4.61e-05	4900	0.026	3030000	8.22	14.6	0.144
11	1	28	1.3	1	9.54	-119	-6.5	44.4	84	2.03	1.2	3.99	0.071	5.46	802	0.744	1.5	0.456	0.0111	7.46	0.796	2.1	6.97	2.07	0.909	1.48	0.000101	9990	9.19e-05	9080	0.000149	14800	48.7	561	0.879	0.0159	0.117	0.261	0.573	144	0.000102	9870	5.89e-05	5640	0.0142	1460000	10	50.7	0.206
12	1	59	3.4	0	8.46	-366	-16.1	59.4	67	1.91	1.18	3.93	0.0808	42.6	6230	0.673	2.67	0.487	0.0163	11.6	0.828	2.08	6.92	2.23	0.866	1.83	0.000104	9760	9.05e-05	8410	0.000187	18200	371	3630	0.819	0.00173	0.186	1.41	0.662	1940	0.000108	9380	7.15e-05	6200	0.186	20400000	61	421	0.166
13	1	78	1.6	1	8.51	-569	-41.2	68.4	46	21.1	1.25	4.14	0.0655	2.32	342	0.487	0.696	0.382	0.0143	18.1	0.494	1.98	6.56	3.13	0.947	1.29	0.000111	9300	0.000106	8770	0.00014	12200	20.4	279	0.927	0.0257	0.124	0.0504	0.69	18.2	0.000119	8850	8.57e-05	5960	0.00183	184000	9.4	64.4	0.427
14	1	45	3	0	9.45	-115	-18.6	45.7	49	1.94	1.18	3.93	0.0711	1.08	158	0.646	0.651	0.311	0.015	23.8	0.315	1.9	6.3	3.97	0.958	1.21	0.000104	9740	9.93e-05	9320	0.000124	11800	10.5	135	0.944	0.0391	0.358	0.155	0.607	7.78	0.000105	9610	6.43e-05	5780	0.000786	77700	4.76	25.7	0.468
15	1	45	8.2	0	9.52	-1010	16.2	50.5	75	217	0.968	3.22	0.149	159	23300	0.688	4.26	0.527	0.0343	6.24	0.654	1.74	5.8	1.59	0.845	1.99	0.000815	10400	0.000754	8770	0.00117	21000	2460	12400	0.792	0.000351	0.00737	0.361	0.631	28700	0.00152	9760	0.000586	6090	2.71	308000000	172	883	0.103
16	1	26	2.1	1	9.52	-58	18.8	16.6	58	3.89	0.82	2.73	0.178	8.06	1180	0.623	1.4	0.535	0.0395	3.48	0.292	1.55	5.13	1.4	0.869	1.74	9.55e-05	10500	8.31e-05	9100	0.000166	18300	167	710	0.832	0.00591	0.0429	1.38	0.558	1220	9.78e-05	10200	5.52e-05	5660	0.115	13000000	17.9	41.5	0.118
17	1	26	8.1	1	9.52	-531	20	31.6	77	10.8	0.955	3.17	0.156	271	39800	0.719	5.5	0.53	0.0379	5.72	0.625	1.72	5.71	1.61	0.84	2.05	9.59e-05	10500	8.09e-05	8770	0.000194	21700	4260	20700	0.784	0.000196	0.0229	3.73	0.608	49600	0.000102	9940	6.17e-05	6060	4.6	536000000	319	1490	0.108
18	1	26	1.6	1	9.52	-114	-19.3	38.8	56	1.92	1.16	3.84	0.0762	11.4	1660	0.858	2.22	0.453	0.011	7.38	0.739	2.09	6.93	2.07	0.898	1.55	0.000104	9720	9.31e-05	8720	0.000159	15100	108	1120	0.867	0.0065	0.128	0.903	0.543	402	0.000106	9520	5.74e-05	5180	0.0403	4040000	20.1	78.2	0.167
19	1	28	4.7	1	10.4	-128	13.7	34.1	67	6.05	0.983	3.26	0.15	33.3	4820	0.678	2.66	0.538	0.0409	5.48	0.637	1.71	5.67	1.59	0.854	1.99	9.72e-05	10300	8.34e-05	8790	0.00019	20900	494	2680	0.8	0.00179	0.0666	1.31	0.616	3700	0.000103	9750	6.4e-05	5980	0.344	39800000	45.7	245	0.144
20	1	28	2.4	1	10.4	-110	28	17.3	59	11.8	0.778	2.58	0.209	12.5	1800	0.553	1.47	0.58	0.0569	2.83	0.375	1.42	4.71	1.19	0.845	2	9.39e-05	10700	7.95e-05	8990	0.000187	21400	278	977	0.796	0.00405	0.0214	0.785	0.6	2500	9.68e-05	10300	5.87e-05	6150	0.232	26900000	24	68	0.111
21	1	28	1.9	1	10.4	-112	4.1	46	80	2.27	1.14	3.8	0.091	7.19	1040	0.675	1.44	0.425	0.017	15.1	0.623	2.07	6.87	2.74	0.917	1.44	9.92e-05	10200	9.13e-05	9300	0.000141	14900	77.4	750	0.888	0.0073	0.197	0.449	0.657	167	0.000103	9830	6.82e-05	6380	0.0155	1800000	18.9	121	0.292
22	1	28	1.7	1	10.4	-110	2.2	33.8	50	5.02	1.03	3.43	0.121	1.88	273	0	0	0.445	0.0235	10.5	0.47	1.8	5.96	2.33	0.921	1.41	9.9e-05	10100	9.14e-05	9330	0.000139	14400	28.4	204	0.899	0.0255	0.133	0.158	0.626	73.1	0.000102	9840	6.49e-05	6090	0.00703	761000	5.51	27.9	0.275
23	1	28	2.2	1	10.4	-105	21	22.7	59	7.4	0.887	2.95	0.166	9.41	1360	0.683	1.59	0.563	0.0468	3.52	0.523	1.56	5.19	1.32	0.85	1.96	9.54e-05	10500	8.14e-05	8910	0.000185	20700	163	748	0.8	0.00614	0.0371	0.499	0.6	1370	9.96e-05	10100	6.02e-05	6010	0.127	14700000	17	59.2	0.129
24	1	52	4	0	9.71	-125	11.9	38.7	73	4.01	2.04	6.79	0.0126	30.1	4440	0.673	2.39	0.0818	0.000445	3920	0.584	3.48	11.6	42.8	0.987	1.06	0.000494	82600	0.000494	81300	0.000495	88100	54.1	4210	0.982	0.000855	2.53	0.0363	0.868	2.24	0.000609	79200	0.000607	66900	0.000627	205000	37.5	2500	0.791
25	1	48	1.5	1	7.7	-109	-31	45.7	205	4.74	1.18	3.92	0.0727	2.5	367	0.676	1.01	0.406	0.0112	12.1	0.629	2.05	6.81	2.66	0.931	1.33	0.000106	9520	9.85e-05	8860	0.000141	12700	23.9	280	0.909	0.0242	0.145	0.246	0.541	23.7	0.000105	9590	5.63e-05	5270	0.0025	226000	7.63	32	0.313
26	1	30	2.4	1	8.32	-117	-13.5	34.1	49	2.67	1.11	3.68	0.0883	3.54	518	0.607	1.01	0.379	0.012	14	0.372	2.04	6.77	2.92	0.941	1.28	0.000102	9840	9.62e-05	9250	0.000131	12700	41.5	414	0.923	0.0143	0.154	0.363	0.548	26.8	0.000104	9670	5.75e-05	5260	0.00265	271000	13.7	51.7	0.342
27	1	30	2.1	1	8.32	-122	-30.6	37.5	48	2.01	1.16	3.85	0.0743	7.34	1080	0.836	1.9	0.368	0.0081	15.5	0.391	2.18	7.26	3.08	0.936	1.32	0.000106	9510	9.92e-05	8890	0.000139	12600	72.5	841	0.916	0.00667	0.188	0.928	0.589	42.7	0.000108	9290	6.37e-05	5480	0.00434	422000	25.4	111	0.32
28	1	30	5.8	1	8.32	-112	24.8	31.4	462	20.6	1	3.32	0.14	60	8790	0.778	3.92	0.489	0.0288	6.13	0.505	1.79	5.94	1.78	0.882	1.67	9.47e-05	10600	8.36e-05	9350	0.000157	17800	951	5460	0.842	0.000884	0.0134	1.05	0.656	5790	9.67e-05	10500	6.3e-05	6930	0.538	62300000	95.3	547	0.156
29	1	42	4.9	0	8.12	-622	26	34.3	318	26.1	0.967	3.21	0.156	105	15400	0.731	3.95	0.541	0.0391	5.93	0.663	1.73	5.76	1.58	0.834	2.12	9.49e-05	10600	7.95e-05	8810	0.000198	22800	1630	7850	0.777	0.000534	0.0108	0.97	0.632	19000	0.000101	10100	6.36e-05	6440	1.74	207000000	103	609	0.106
30	1	29	12.3	0	6.65	-826	31.9	35.8	457	90.5	0.823	2.73	0.226	403	59000	0.74	6.45	0.602	0.0719	5.57	0.574	1.45	4.82	1.29	0.788	2.75	9.44e-05	10700	7.49e-05	8400	0.000254	29800	7870	24300	0.71	0.000123	0.002	0.531	0.647	146000	0.000107	9960	7.11e-05	6410	13.3	1600000000	337	1950	0.0851
31	1	54	7.5	0	8.68	-1000	-29.8	179.2	234	16.6	1.13	3.76	0.156	139	20400	0.719	4.22	0.543	0.054	89.4	0.788	1.86	6.17	3.38	0.823	2.45	0.000926	9560	0.000888	7680	0.00122	25000	1750	9700	0.747	0.0004	0.119	0.123	0.745	18100	0.00272	6960	0.0023	4740	1.68	197000000	83.7	1700	0.162
32	2	49	4	0	11	-111	12.2	31.3	76	4.96	1.01	3.35	0.13	22	3230	0.778	2.8	0.5	0.0269	6.76	0.545	1.82	6.06	1.81	0.884	1.67	9.72e-05	10300	8.62e-05	9110	0.000161	17400	329	2030	0.844	0.00245	0.0663	1.09	0.641	1670	0.000102	9910	6.54e-05	6330	0.157	17800000	37.6	209	0.17
33	2	54	1.7	0	8.41	-116	-14.7	38	35	3.07	1.05	3.49	0.111	1.44	212	0.634	0.723	0.448	0.0272	9.72	0.572	1.72	5.71	2.24	0.931	1.36	0.000103	9800	9.58e-05	9110	0.000138	13400	20.4	163	0.909	0.0335	0.181	0.141	0.592	44.4	0.000106	9490	6.36e-05	5550	0.00433	457000	6.03	21.7	0.311
34	2	56	2.6	0	9.91	-123	-20.9	43.9	66	1.91	1.21	4.03	0.0654	6.8	998	0.703	1.48	0.37	0.00849	18.4	0.453	2.2	7.31	3.28	0.93	1.36	0.000104	9670	9.72e-05	8970	0.00014	13300	58.4	763	0.907	0.00724	0.225	0.698	0.577	58	0.000108	9340	6.26e-05	5360	0.00555	609000	22.9	101	0.322
35	2	45	1.7	0	7.26	-114	-21.4	41.6	43	2.21	1.16	3.86	0.0766	1.47	216	0.586	0.693	0.367	0.0154	16.6	0.341	1.91	6.33	3.19	0.95	1.26	0.000104	9670	9.91e-05	9180	0.00013	12300	15.1	179	0.932	0.0329	0.258	0.186	0.693	11.9	0.000106	9490	7.39e-05	6540	0.00118	120000	7.65	45	0.468
36	2	64	2.5	0	10.1	-124	-18.6	52	70	1.73	1.25	4.14	0.0606	4.73	1760	0.544	1.39	0.369	0.00806	22	0.575	2.25	7.46	3.52	0.922	1.45	0.000104	9730	9.6e-05	8960	0.000149	14200	93.7	1330	0.898	0.00481	0.257	0.907	0.502	120	0.000107	9480	5.34e-05	4760	0.0113	1280000	25.9	110	0.251
37	2	63	2.2	0	9.01	-110	8.9	33.9	64	4.98	1.02	3.39	0.128	5.88	861	0.675	1.38	0.515	0.0288	6.61	0.624	1.79	5.93	1.75	0.877	1.68	9.8e-05	10300	8.62e-05	8970	0.000163	17500	85.1	529	0.839	0.0106	0.0851	0.323	0.528	452	0.000102	9880	5.39e-05	5210	0.0426	4800000	12.7	41.9	0.178
38	2	69	3.6	0	7.84	-118	-27.9	43.6	45	2.09	1.19	3.94	0.07	2.26	332	0.538	0.743	0.456	0.013	7.54	0.721	1.97	6.56	2.06	0.925	1.38	0.000105	9590	9.73e-05	8870	0.000145	13200	20.8	249	0.902	0.0385	0.164	0.187	0.472	34.6	0.000103	9410	4.93e-05	4540	0.00369	328000	6.13	21.8	0.28
39	2	51	4	0	10.7	-128	7.7	43.1	72	3.26	1.1	3.65	0.107	3.84	563	0.709	1.29	0.451	0.0254	11.8	0.516	1.85	6.13	2.41	0.916	1.44	9.84e-05	10200	9.04e-05	9340	0.00014	15000	49.5	406	0.888	0.0141	0.143	0.18	0.604	149	0.000104	9740	6.29e-05	5850	0.0138	1610000	9.76	50.7	0.263
40	2	50	8.5	1	8.61	-1023	-24.4	188.2	80	18.5	1.08	3.59	0.164	272	39700	0.66	5.14	0.536	0.0485	168	0.645	1.83	6.09	4.17	0.829	2.28	0.00687	9760	0.00631	7940	0.0133	23400	3930	19500	0.761	0.000143	0.197	0.355	0.734	40200	0.00738	7250	0.00445	4930	4.99	435000000	178	2920	0.148
41	2	80	1.1	0	9.84	-136	-53.6	45.8	61	1.93	1.2	3.98	0.071	4.24	627	0.516	0.946	0.447	0.0119	9.05	0.766	2.08	6.9	2.23	0.919	1.43	0.000111	9110	0.000102	8380	0.000159	12900	38.6	462	0.894	0.0206	0.124	0.342	0.603	48.3	0.000109	9230	6.59e-05	5570	0.00563	417000	10.8	60.3	0.284
42	2	55	1.5	1	10.7	-130	-56.9	41	37	1.91	1.17	3.89	0.0719	2.66	837	0.389	0.772	0.357	0.00874	21.1	0.362	2.15	7.14	3.53	0.938	1.37	0.000112	9020	0.000105	8460	0.000152	12300	55.4	677	0.919	0.00909	0.234	1.54	0.476	25	0.000112	8950	5.35e-05	4250	0.00276	228000	20.5	60.9	0.306
43	2	47	2.6	0	9.88	-66	25.1	17.2	56	6.24	0.789	2.62	0.206	5.32	781	0.578	1.11	0.587	0.0562	2.86	0.434	1.44	4.78	1.19	0.845	1.97	9.44e-05	10600	8e-05	8950	0.000184	21000	120	428	0.802	0.00936	0.0339	0.597	0.575	1180	9.75e-05	10300	5.64e-05	5880	0.11	12700000	9.66	27.5	0.113
44	2	58	1.6	0	8.11	-91	-26.9	36.3	51	1.97	1.12	3.71	0.0827	0.728	107	0	0	0.337	0.0692	12.2	0.127	1.29	4.3	2.95	0.974	1.14	0.000105	9580	0.000102	9330	0.000119	11000	8.53	97.2	0.963	0.0918	0.163	0.134	0.684	4.61	0.000106	9500	7.25e-05	6480	0.000475	45000	4.9	26.5	0.57
45	2	58	0.6	0	8.11	-106	6.9	35.2	129	3.78	1.11	3.7	0.0974	5.19	762	0.624	1.2	0.433	0.0156	9.08	0.561	1.98	6.58	2.27	0.921	1.41	9.82e-05	10200	9.06e-05	9410	0.000137	14500	64.1	560	0.895	0.0108	0.0666	0.244	0.609	140	0.000101	9940	6.23e-05	6010	0.0132	1490000	13.4	66.9	0.255
46	2	58	0.9	0	8.11	-119	-9.8	40.4	63	2.61	1.16	3.86	0.08	5.42	796	0.514	1.05	0.447	0.0145	10.7	0.587	2.04	6.77	2.37	0.913	1.47	0.000102	9880	9.33e-05	8990	0.000147	14700	53.9	568	0.885	0.0118	0.15	0.363	0.593	69.4	0.000105	9560	6.28e-05	5640	0.0066	732000	16.8	76.4	0.293
47	2	57	1.2	1	8.35	-130	-64.7	41.8	45	2.3	1.08	3.59	0.107	8.86	1300	0.723	1.72	0.471	0.0276	11.8	0.571	1.91	6.36	2.37	0.888	1.73	0.0001	10100	8.94e-05	8880	0.00017	17800	100	834	0.844	0.00585	0.203	0.881	0.601	382	0.000104	9630	6.28e-05	5790	0.0356	4110000	23.8	106	0.238
48	2	49	1.7	0	9.64	-103	1.9	28.3	81	2.56	1.15	3.83	0.0825	1.54	226	0.633	0.752	0.374	0.0132	17.2	0.533	1.98	6.58	3.16	0.942	1.28	0.000113	8890	0.000107	8390	0.000146	11300	16.9	182	0.925	0.0332	0.201	0.38	0.559	21.7	0.00011	9140	6.07e-05	5180	0.00257	184000	5.33	23.5	0.345
49	2	68	3.1	0	9.39	-122	14.2	36	65	3.04	1.03	3.43	0.108	2.38	748	0.426	0.773	0.535	0.0249	4.39	0.72	1.79	5.93	1.5	0.883	1.75	9.91e-05	10100	8.77e-05	8930	0.000171	17800	66.3	485	0.849	0.0152	0.04	0.228	0.565	248	0.000101	9830	5.77e-05	5570	0.0239	2590000	13.4	41.4	0.181
50	2	71	2.2	1	9.68	-133	-55.5	50.8	60	1.94	1.19	3.94	0.0796	4.12	603	0.631	1.1	0.425	0.0128	13.8	0.708	2.1	6.98	2.68	0.921	1.42	0.000111	9070	0.000102	8370	0.000159	12800	40.4	443	0.894	0.0148	0.207	0.493	0.596	83.3	0.00011	9200	6.63e-05	5430	0.0098	714000	10.3	54.8	0.274
51	2	54	2.1	0	8.86	-113	-18.5	58	78	1.49	1.24	4.13	0.0633	4.55	668	0.864	1.6	0.407	0.00937	16.5	0.742	2.21	7.33	2.97	0.913	1.48	0.000104	9750	9.5e-05	8890	0.000153	14500	35.7	476	0.884	0.0156	0.283	0.347	0.545	79.2	0.000105	9660	5.68e-05	5280	0.00771	824000	9.66	46	0.246
52	2	62	2.9	1	9.62	-115	-1.2	45.6	77	2.31	1.22	4.06	0.0669	2.5	366	0.545	0.778	0.348	0.0107	17.7	0.369	2.07	6.89	3.34	0.953	1.23	9.99e-05	10100	9.53e-05	9600	0.000122	12400	22.7	306	0.938	0.0204	0.234	0.209	0.618	13.5	0.000102	9870	6.33e-05	6080	0.0013	142000	10.2	55.5	0.423
53	2	62	2.1	1	9.62	-85	8	34.3	71	2.8	1.11	3.67	0.0905	2.5	367	0.676	0.963	0.438	0.0162	8.46	0.604	1.92	6.38	2.19	0.924	1.38	9.79e-05	10300	9.06e-05	9480	0.000134	14300	29.1	275	0.901	0.0254	0.122	0.21	0.629	60.7	0.000101	9980	6.4e-05	6220	0.00574	643000	7.18	36	0.267
54	2	60	5.5	1	10.8	-105	-17.8	40.4	61	1.86	1.18	3.91	0.0702	3.91	573	0.698	1.21	0.346	0.0086	21.9	0.278	2.15	7.16	3.61	0.942	1.29	0.000103	9750	9.73e-05	9170	0.000132	12600	36.9	461	0.924	0.0109	0.263	0.619	0.61	26	0.000105	9550	6.49e-05	5770	0.00261	262000	14.4	70.9	0.356
55	2	63	2.4	1	8.25	-121	3.6	64.3	928	97.3	1.2	3.98	0.0744	13.4	1970	0.586	1.65	0.402	0.00885	38.7	0.421	2.21	7.34	3.02	0.924	1.38	9.92e-05	10200	9.18e-05	9440	0.000136	14100	129	1460	0.9	0.00408	0.0619	0.371	0.602	104	0.0001	10300	6.04e-05	6290	0.00981	1100000	32.1	182	0.275
56	2	63	1	1	8.25	-131	-9.4	38.9	71	2.57	1.18	3.93	0.0738	1.98	290	0.537	0.73	0.33	0.0112	23.6	0.235	2.04	6.79	3.83	0.959	1.19	0.000101	9930	9.73e-05	9520	0.000121	11900	19.9	248	0.946	0.0238	0.189	0.193	0.704	10.1	0.000102	9770	7.23e-05	6910	0.001	103000	9.61	67.5	0.509
57	2	63	1.2	1	8.25	-78	18.5	25.5	121	4.15	0.996	3.31	0.123	5.95	873	0.712	1.48	0.461	0.0203	7.86	0.329	1.85	6.16	2.06	0.904	1.51	9.56e-05	10500	8.65e-05	9470	0.000144	15900	90.6	601	0.874	0.0081	0.0626	0.526	0.618	300	9.69e-05	10400	5.97e-05	6440	0.0283	3200000	14.4	61.3	0.197
58	2	63	1.5	1	8.25	-98	-3.5	33.2	53	2.89	1.1	3.64	0.0905	3.76	551	0.662	1.14	0.394	0.0122	14.8	0.288	2.03	6.75	2.91	0.927	1.36	0.0001	10000	9.31e-05	9280	0.000135	13700	44	418	0.905	0.0128	0.175	0.488	0.601	50.7	0.000101	9640	6.17e-05	5890	0.00488	528000	12.6	59.3	0.32
59	2	63	2.8	1	8.25	-88	12.2	28	83	3.17	1.03	3.41	0.114	24.1	3530	0.629	2.13	0.485	0.0217	6.32	0.506	1.87	6.23	1.85	0.883	1.66	9.71e-05	10300	8.59e-05	9100	0.00016	17300	317	2210	0.844	0.00242	0.0655	1.73	0.568	1460	0.0001	10000	5.69e-05	5700	0.137	15600000	43	165	0.154
60	2	63	1.6	1	8.25	-103	16.6	27.4	81	3.78	0.991	3.29	0.13	57.1	8370	0.694	3.11	0.506	0.0281	5.62	0.56	1.81	6.01	1.71	0.864	1.83	9.63e-05	10400	8.35e-05	8970	0.000174	19200	804	4840	0.817	0.001	0.0467	2.77	0.589	6400	0.0001	10000	5.91e-05	5900	0.595	68700000	96.8	352	0.13
61	2	63	4.2	1	8.25	-42	22.7	15	46	6.06	0.734	2.44	0.219	0.907	133	0.752	0.735	0.596	0.067	2.46	0.399	1.29	4.27	1.12	0.869	1.76	9.48e-05	10600	8.24e-05	9160	0.000166	18600	23.2	80.3	0.834	0.0542	0.0499	0.259	0.584	144	9.69e-05	10300	5.72e-05	5970	0.0135	1530000	3.36	7.18	0.165
62	2	61	0.9	0	7.62	-86	2.3	32.1	63	2.41	1.07	3.55	0.0997	8.17	1200	0.759	1.89	0.442	0.0163	9.14	0.499	1.97	6.55	2.26	0.909	1.47	9.91e-05	10100	9.03e-05	9200	0.000144	15000	100	842	0.882	0.00646	0.129	0.916	0.516	166	0.000102	9840	5.28e-05	5060	0.0157	1760000	21.3	66.8	0.217
63	2	61	3.2	0	7.62	-98	13.4	31.3	57	4.45	0.969	3.22	0.15	6.57	964	0.73	1.49	0.521	0.0446	8.02	0.438	1.68	5.6	1.88	0.864	1.92	9.73e-05	10300	8.45e-05	8880	0.000183	20200	97.8	561	0.814	0.00768	0.11	0.519	0.605	627	0.000102	9740	6.21e-05	5920	0.0581	6760000	15	60.7	0.184
64	2	53	1.5	1	5.6	-78	37	20.2	62	12	0.721	2.4	0.268	1.06	500	0	0	0.647	0.113	1.97	0.486	1.12	3.72	0.938	0.889	2.16	9.24e-05	10800	8.22e-05	9620	0.000197	23500	108	360	0.853	0.0195	0.0206	0.181	0.509	859	9.66e-05	10400	4.97e-05	5230	0.078	9450000	6.63	17.7	0.128
65	2	62	2.9	1	8.55	-121	-4.5	39.5	86	2.92	1.17	3.89	0.0782	12.7	4780	0.398	1.58	0.427	0.0112	13.3	0.519	2.13	7.08	2.65	0.903	1.64	0.000101	10000	9.09e-05	9030	0.000164	16500	317	3370	0.872	0.00189	0.113	1.63	0.512	262	0.000103	9760	5.3e-05	4990	0.0252	2720000	60.3	228	0.187
[truncated: 4 more columns]
